# Supplementary material for: Structural Requirements of 1-(2-Pyridinyl)-5-pyrazolones for Disproportionation of Boronic Acids
Source: Molecules. 2021 Nov 11;26(22):6814. doi: 10.3390/molecules26226814 (PMC8623043; doi:10.3390/molecules26226814)
Supplement: Supplementary file 1 [file molecules-26-06814-s001.zip]

Archive with 1 entries (1 files):
- molecules-1449344-supplementary.pdf
